# Supplementary material for: An Effective Method to Prepare Curcumin-Loaded Soy Protein Isolate Nanoparticles Co-Stabilized by Carrageenan and Fucoidan
Source: Pharmaceuticals (Basel). 2024 Apr 21;17(4):534. doi: 10.3390/ph17040534 (PMC11055026; doi:10.3390/ph17040534)
Supplement: Supplementary file 1 [file pharmaceuticals-17-00534-s001.zip]

Archive with 1 entries (1 files):
- pharmaceuticals-2958455-supplementary.pdf
